# Supplementary material for: Emergence of Novel Reassortant H3N2 Avian Influenza Viruses in Southern China: Genetic Complexity and Pathogenicity in Chickens and Mice
Source: Animals (Basel). 2026 Jun 8;16(12):1765. doi: 10.3390/ani16121765 (PMC13296187; doi:10.3390/ani16121765)
Supplement: Supplementary file 1 [file animals-16-01765-s001.zip]

Archive with 2 entries (2 files):
- Supplementary Materials Table S1.xlsx
- Supplementary Materials Table S2.pdf
