# Supplementary material for: Emergence of Novel Reassortant H3N2 Avian Influenza Viruses in Southern China: Genetic Complexity and Pathogenicity in Chickens and Mice
Source: Animals (Basel). 2026 Jun 8;16(12):1765. doi: 10.3390/ani16121765 (PMC13296187; doi:10.3390/ani16121765)
Supplement: Supplementary file 1 [file animals-16-01765-s001.zip › Supplementary Materials Table S1.xlsx]

## Sheet: H3N2 AIVs in this study
Strain	Genotype	Gene segment	Host	location	Year	GenBank No.
A/duck/Guangxi/NND26/2024(H3N2)	H3N2	PB2	duck	Guangxi	2024	PV96019
A/duck/Guangxi/NND26/2024(H3N2)	H3N2	PB1	duck	Guangxi	2024	PV96020
A/duck/Guangxi/NND26/2024(H3N2)	H3N2	PA	duck	Guangxi	2024	PV96021
A/duck/Guangxi/NND26/2024(H3N2)	H3N2	HA	duck	Guangxi	2024	PV96022
A/duck/Guangxi/NND26/2024(H3N2)	H3N2	NP	duck	Guangxi	2024	PV96023
A/duck/Guangxi/NND26/2024(H3N2)	H3N2	NA	duck	Guangxi	2024	PV96024
A/duck/Guangxi/NND26/2024(H3N2)	H3N2	M	duck	Guangxi	2024	PV96025
A/duck/Guangxi/NND26/2024(H3N2)	H3N2	NS	duck	Guangxi	2024	PV96026
A/duck/Guangxi/NND52/2024(H3N2)	H3N2	PB2	duck	Guangxi	2024	PV960427
A/duck/Guangxi/NND52/2024(H3N2)	H3N2	PB1	duck	Guangxi	2024	PV960428
A/duck/Guangxi/NND52/2024(H3N2)	H3N2	PA	duck	Guangxi	2024	PV960429
A/duck/Guangxi/NND52/2024(H3N2)	H3N2	HA	duck	Guangxi	2024	PV960430
A/duck/Guangxi/NND52/2024(H3N2)	H3N2	NP	duck	Guangxi	2024	PV960431
A/duck/Guangxi/NND52/2024(H3N2)	H3N2	NA	duck	Guangxi	2024	PV960432
A/duck/Guangxi/NND52/2024(H3N2)	H3N2	M	duck	Guangxi	2024	PV960433
A/duck/Guangxi/NND52/2024(H3N2)	H3N2	NS	duck	Guangxi	2024	PV960434
A/duck/Guangxi/NND54/2024(H3N2)	H3N2	PB2	duck	Guangxi	2024	PV960435
A/duck/Guangxi/NND54/2024(H3N2)	H3N2	PB1	duck	Guangxi	2024	PV960436
A/duck/Guangxi/NND54/2024(H3N2)	H3N2	PA	duck	Guangxi	2024	PV960437
A/duck/Guangxi/NND54/2024(H3N2)	H3N2	HA	duck	Guangxi	2024	PV960438
A/duck/Guangxi/NND54/2024(H3N2)	H3N2	NP	duck	Guangxi	2024	PV960439
A/duck/Guangxi/NND54/2024(H3N2)	H3N2	NA	duck	Guangxi	2024	PV960440
A/duck/Guangxi/NND54/2024(H3N2)	H3N2	M	duck	Guangxi	2024	PV960441
A/duck/Guangxi/NND54/2024(H3N2)	H3N2	NS	duck	Guangxi	2024	PV960442
A/duck/Guangxi/NND65/2024(H3N2)	H3N2	PB2	duck	Guangxi	2024	PV960443
A/duck/Guangxi/NND65/2024(H3N2)	H3N2	PB1	duck	Guangxi	2024	PV960444
A/duck/Guangxi/NND65/2024(H3N2)	H3N2	PA	duck	Guangxi	2024	PV960445
A/duck/Guangxi/NND65/2024(H3N2)	H3N2	HA	duck	Guangxi	2024	PV960446
A/duck/Guangxi/NND65/2024(H3N2)	H3N2	NP	duck	Guangxi	2024	PV960447
A/duck/Guangxi/NND65/2024(H3N2)	H3N2	NA	duck	Guangxi	2024	PV960448
A/duck/Guangxi/NND65/2024(H3N2)	H3N2	M	duck	Guangxi	2024	PV960449
A/duck/Guangxi/NND65/2024(H3N2)	H3N2	NS	duck	Guangxi	2024	PV960450
A/duck/Guangxi/NND93/2024(H3N2)	H3N2	PB2	duck	Guangxi	2024	PV960451
A/duck/Guangxi/NND93/2024(H3N2)	H3N2	PB1	duck	Guangxi	2024	PV960452
A/duck/Guangxi/NND93/2024(H3N2)	H3N2	PA	duck	Guangxi	2024	PV960453
A/duck/Guangxi/NND93/2024(H3N2)	H3N2	HA	duck	Guangxi	2024	PV960454
A/duck/Guangxi/NND93/2024(H3N2)	H3N2	NP	duck	Guangxi	2024	PV960455
A/duck/Guangxi/NND93/2024(H3N2)	H3N2	NA	duck	Guangxi	2024	PV960456
A/duck/Guangxi/NND93/2024(H3N2)	H3N2	M	duck	Guangxi	2024	PV960457
A/duck/Guangxi/NND93/2024(H3N2)	H3N2	NS	duck	Guangxi	2024	PV960458
A/duck/Guangxi/NND98/2024(H3N2)	H3N2	PB2	duck	Guangxi	2024	PV960459
A/duck/Guangxi/NND98/2024(H3N2)	H3N2	PB1	duck	Guangxi	2024	PV960460
A/duck/Guangxi/NND98/2024(H3N2)	H3N2	PA	duck	Guangxi	2024	PV960461
A/duck/Guangxi/NND98/2024(H3N2)	H3N2	HA	duck	Guangxi	2024	PV960462
A/duck/Guangxi/NND98/2024(H3N2)	H3N2	NP	duck	Guangxi	2024	PV960463
A/duck/Guangxi/NND98/2024(H3N2)	H3N2	NA	duck	Guangxi	2024	PV960464
A/duck/Guangxi/NND98/2024(H3N2)	H3N2	M	duck	Guangxi	2024	PV960465
A/duck/Guangxi/NND98/2024(H3N2)	H3N2	NS	duck	Guangxi	2024	PV960466
A/duck/Guangxi/NND99/2024(H3N2)	H3N2	PB2	duck	Guangxi	2024	PV960467
A/duck/Guangxi/NND99/2024(H3N2)	H3N2	PB1	duck	Guangxi	2024	PV960468
A/duck/Guangxi/NND99/2024(H3N2)	H3N2	PA	duck	Guangxi	2024	PV960469
A/duck/Guangxi/NND99/2024(H3N2)	H3N2	HA	duck	Guangxi	2024	PV960470
A/duck/Guangxi/NND99/2024(H3N2)	H3N2	NP	duck	Guangxi	2024	PV960471
A/duck/Guangxi/NND99/2024(H3N2)	H3N2	NA	duck	Guangxi	2024	PV960472
A/duck/Guangxi/NND99/2024(H3N2)	H3N2	M	duck	Guangxi	2024	PV960473
A/duck/Guangxi/NND99/2024(H3N2)	H3N2	NS	duck	Guangxi	2024	PV960474
A/duck/Guangxi/NND100/2024(H3N2)	H3N2	PB2	duck	Guangxi	2024	PV960411
A/duck/Guangxi/NND100/2024(H3N2)	H3N2	PB1	duck	Guangxi	2024	PV960412
A/duck/Guangxi/NND100/2024(H3N2)	H3N2	PA	duck	Guangxi	2024	PV960413
A/duck/Guangxi/NND100/2024(H3N2)	H3N2	HA	duck	Guangxi	2024	PV960414
A/duck/Guangxi/NND100/2024(H3N2)	H3N2	NP	duck	Guangxi	2024	PV960415
A/duck/Guangxi/NND100/2024(H3N2)	H3N2	NA	duck	Guangxi	2024	PV960416
A/duck/Guangxi/NND100/2024(H3N2)	H3N2	M	duck	Guangxi	2024	PV960417
A/duck/Guangxi/NND100/2024(H3N2)	H3N2	NS	duck	Guangxi	2024	PV960418
A/duck/Guangxi/LZD44/2024(H3N2)	H3N2	PB2	duck	Guangxi	2024	PV9600403
A/duck/Guangxi/LZD44/2024(H3N2)	H3N2	PB1	duck	Guangxi	2024	PV9600404
A/duck/Guangxi/LZD44/2024(H3N2)	H3N2	PA	duck	Guangxi	2024	PV9600405
A/duck/Guangxi/LZD44/2024(H3N2)	H3N2	HA	duck	Guangxi	2024	PV9600406
A/duck/Guangxi/LZD44/2024(H3N2)	H3N2	NP	duck	Guangxi	2024	PV9600407
A/duck/Guangxi/LZD44/2024(H3N2)	H3N2	NA	duck	Guangxi	2024	PV9600408
A/duck/Guangxi/LZD44/2024(H3N2)	H3N2	M	duck	Guangxi	2024	PV9600409
A/duck/Guangxi/LZD44/2024(H3N2)	H3N2	NS	duck	Guangxi	2024	PV9600410

## Sheet: Reference strains
Strains	Gene segment	GenBank No.
A/Aichi/2/1968(H3N2)	HA	CY121117.1
	NA	AB295606.1
	PB2	CY121124.1
	PB1	CY121123.1
	PA	CY121122.1
	NP	CY121120.1
	M	CY121118.1
	NS	CY121121.1
A/American black duck/New Brunswick/00953/2010(H3N8)	HA	CY139459.1
	NA	CY139461.1
	PB2	CY139466.1
	PB1	CY139465.1
	PA	CY139464.1
	NP	CY139462.1
	M	CY139460.1
	NS	CY139463.1
A/American black duck/North Carolina/1321373/2004(H3N2)	HA	CY144571.1
	NA	CY144573.1
	PB2	CY144578.1
	PB1	CY144577.1
	PA	CY144576.1
	NP	CY144574.1
	M	CY144572.1
	NS	CY144575.1
A/Anseriformes/Anhui/XZ9/2014(H3N8)	HA	MN148496.1
	NA	MN148498.1
	PB2	MN148493.1
	PB1	MN148494.1
	PA	MN148495.1
	NP	MN148497.1
	M	MN148499.1
	NS	MN148500.1
A/Bean Goose(Anser fabalis)/Korea/KNU14/2023(H1N1)	HA	OR675286.1
	NA	OR675288.1
	PB2	OR675283.1
	PB1	OR675284.1
	PA	OR675285.1
	NP	OR675287.1
	M	OR675289.1
	NS	OR675290.1
A/blue-winged teal/Iowa/44555-551/2011(H3N2)	HA	CY166274.1
	NA	CY166276.1
	PB2	CY166281.1
	PB1	CY166280.1
	PA	CY166279.1
	NP	CY166277.1
	M	CY166275.1
	NS	CY166278.1
A/blue-winged teal/Minnesota/Sg-00797/2008(H3N2)	HA	CY043061.1
	NA	CY054537.1
A/chicken/China/284C1/2017(H3N2)	HA	MN121508.1
	NA	MN121510.1
	PB2	MN121505.1
	PB1	MN121506.1
	PA	MN121507.1
	NP	MN121509.1
	M	MN121511.1
	NS	MN121512.1
A/chicken/Guangxi/073C2/2010(H3N2)	HA	KT022261.1
	NA	KT022262.1
	PB2	KT022266.1
	PB1	KT022265.1
	PA	KT022264.1
	NP	KT022263.1
	M	KT022268.1
	NS	KT022267.1
A/chicken/Guangxi/165C7/2014(H3N2)	HA	KT022317.1
	NA	KT022318.1
	PB2	KT022322.1
	PB1	KT022321.1
	PA	KT022320.1
	NP	KT022319.1
	M	KT022324.1
	NS	KT022323.1
A/duck/China/10-31/2022(H6N6)	HA	OQ861247.1
	NA	OQ861255.1
	PB2	OQ861242.1
	PB1	OQ862285.1
	PA	OQ861213.1
	NP	OQ861259.1
	M	OQ861258.1
	NS	OQ861260.1
A/duck/China/272D18/2016(H3N2)	HA	MN120975.1
	NA	MN120977.1
	PB2	MN120972.1
	PB1	MN120973.1
	PA	MN120974.1
	NP	MN120976.1
	M	MN120978.1
	NS	MN120979.1
A/duck/China/330D17/2018(H6N6)	HA	MN088786.1
	NA	MN088788.1
	PB2	MN088783.1
	PB1	MN088784.1
	PA	MN088785.1
	NP	MN088787.1
	M	MN088789.1
	NS	MN088790.1
A/duck/China/400D17/2019(H3N2)	HA	MW368487.1
	NA	MW368489.1
	PB2	MW368484.1
	PB1	MW368485.1
	PA	MW368486.1
	NP	MW368488.1
	M	MW368490.1
	NS	MW368491.1
A/duck/China/401D23/2019(H3N2)	HA	MW368618.1
	NA	MW368620.1
	PB2	MW368615.1
	PB1	MW368616.1
	PA	MW368617.1
	NP	MW368619.1
	M	MW368621.1
	NS	MW368622.1
A/duck/China/402D22/2019(H3N2)	HA	MW368584.1
	NA	MW368586.1
	PB2	MW368581.1
	PB1	MW368582.1
	PA	MW368583.1
	NP	MW368585.1
	M	MW368587.1
	NS	MW368588.1
A/duck/China/409D38/2020(H6N6)	HA	MW368465.1
	NA	MW368467.1
	PB2	MW368462.1
	PB1	MW368463.1
	PA	MW368464.1
	NP	MW368466.1
	M	MW368468.1
	NS	MW368469.1
A/duck/China/451D28/2021(H4N2)	HA	ON810349.1
	NA	ON810351.1
	PB2	ON810346.1
	PB1	ON810347.1
	PA	ON810348.1
	NP	ON810350.1
	M	ON810352.1
	NS	ON810353.1
A/duck/China/503D32/2022(H3N2)	HA	PP474703.1
	NA	PP474705.1
	PB2	PP474700.1
	PB1	PP474701.1
	PA	PP474702.1
	NP	PP474704.1
	M	PP474706.1
	NS	PP474707.1
A/duck/China/532D55/2023(H3N2)	HA	PP474946.1
	NA	PP474948.1
	PB2	PP474943.1
	PB1	PP474944.1
	PA	PP474945.1
	NP	PP474947.1
	M	PP474949.1
	NS	PP474950.1
A/duck/China/C2/2022(H6N6)	HA	OQ842391.1
	NA	OQ852024.1
	PB2	OQ861244.1
	PB1	OQ862287.1
	NP	OQ861142.1
	M	OQ861122.1
	NS	OQ861183.1
A/duck/Foshan/11/2019(H3N2)	HA	OQ054026.1
	NA	OQ054028.1
	PB2	OQ054023.1
	PB1	OQ054024.1
	PA	OQ054025.1
	NP	OQ054027.1
	M	OQ054029.1
	NS	OQ054030.1
A/duck/Fujian/06.29FZHX038-O/2021(H2N2)	HA	PQ526631.1
	NA	PQ526632.1
	PB2	PQ526633.1
	PB1	PQ526634.1
	PA	PQ526635.1
	NP	PQ526629.1
	M	PQ526630.1
	NS	PQ526628.1
A/duck/Guangxi/4130/2020(H3N2)	HA	OQ293421.1
	NA	OQ293423.1
	PB2	OQ293418.1
	PB1	OQ293419.1
	PA	OQ293420.1
	NP	OQ293422.1
	M	OQ293424.1
	NS	OQ293425.1
A/duck/Guangzhou/41227/2014(H5N6)	HA	KP765796.1
	NA	KP765798.1
	PB2	KP765793.1
	PB1	KP765794.1
	PA	KP765795.1
	NP	KP765797.1
	M	KP765799.1
	NS	KP765800.1
A/duck/Japan/AQ-HE103/2015(H1N2)	HA	LC278301.1
	NA	LC278303.1
	PB2	LC278298.1
	PB1	LC278299.1
	PA	LC278300.1
	NP	LC278302.1
	M	LC278304.1
	NS	LC278305.1
A/mallard/Maryland/615/2005(H3N2)	HA	CY021453.1
	NA	CY021455.1
	PB2	CY021460.1
	PB1	CY021459.1
	PA	CY021458.1
	NP	CY021456.1
	M	CY021454.1
	NS	CY021457.1
A/duck/Zhejiang/6D4/2013(H3N2)	HA	KJ439849.1
	NA	KJ439871.1
	PB2	KJ439816.1
	PB1	KJ439827.1
	PA	KJ439838.1
	NP	KJ439860.1
	M	KJ439882.1
	NS	KJ439893.1
A/goose/Guangdong/1/1996(H5N1)	HA	NC_007362.1
	PB1	NC_007358.1
	PA	NC_007359.1
	M	NC_007363.1
	NS	NC_007364.1
A/pheasant/Hong Kong/SH39/99 (H6N1)	HA	AJ410519.1
	NA	AJ410557.1
	PB2	AJ410495.1
	PB1	AJ410502.1
	PA	AJ410511.1
	NP	AJ410548.1
	M	AJ410568.1
	NS	AJ410577.1
A/Spot-billed duck/South Korea/KNU2020-105/2020(H3N2)	HA	OK235631.1
	NA	OK235633.1
	PB2	OK235628.1
	PB1	OK235629.1
	PA	OK235630.1
	NP	OK235632.1
	M	OK235634.1
	NS	OK235635.1
A/duck/Guangxi/175D12/2014(H3N6)	HA	KR919740.1
	NA	KR919741.1
	PB2	KR919745.1
	PB1	KR919744.1
	PA	KR919743.1
	NP	KR919742.1
	M	KR919747.1
	NS	KR919746.1
A/pigeon/China/286P45/2017(H3N2)	HA	MN120959.1
	NA	MN120961.1
	PB2	MN120956.1
	PB1	MN120957.1
	PA	MN120958.1
	NP	MN120960.1
	M	MN120962.1
	NS	MN120963.1
A/swan/Yangzhou/901084/2018(H3N2)	HA	PV124742.1
	NA	PV124744.1
	PB2	PV124739.1
	PB1	PV124740.1
	PA	PV124741.1
	NP	PV124743.1
	M	PV124745.1
	NS	PV124746.1
A/duck/Anhui/LY/2021(H3N2)	HA	PV124798.1
	NA	PV124800.1
	PB2	PV124795.1
	PB1	PV124796.1
	PA	PV124797.1
	NP	PV124799.1
	M	PV124801.1
	NS	PV124802.1
A/duck/Hunan/161/2015(H3N6)	HA	KX121262.1
	NA	KX121264.1
	PB2	KX121259.1
	PB1	KX121260.1
	PA	KX121261.1
	NP	KX121263.1
	M	KX121265.1
	NS	KX121266.1
A/pigeon/China/288P43/2017(H3N6)	HA	MN120951.1
	NA	MN120953.1
	PB2	MN120948.1
	PB1	MN120949.1
	PA	MN120950.1
	NP	MN120952.1
	M	MN120954.1
	NS	MN120955.1
A/canine/China/JLM1/2015(H3N2)	HA	MG386676.1
	NA	MG386678.1
	PB2	MG386683.1
	PB1	MG386682.1
	PA	MG386681.1
	NP	MG386679.1
	M	MG386677.1
	NS	MG386680.1
A/canine/Beijing/1028/2010(H3N2)	HA	JX101353.1
	NA	JX101355.1
	PB2	JX101350.1
	PB1	JX101351.1
	PA	JX101352.1
	NP	JX101354.1
	M	JX101356.1
	NS	JX101357.1
A/swine/Hong Kong/NS2810/2011(H3N2)	HA	KM028551.1
	NA	KM028553.1
	PB2	KM028548.1
	PB1	KM028549.1
	PA	KM028550.1
	NP	KM028552.1
	M	KM028554.1
	NS	KM028555.1
A/swine/Kansas/A02245216/2019(H3N2)	HA	MN447256.1
	NA	MN447257.1
	PB2	MT233926.1
	PB1	MT233927.1
	PA	MT233928.1
	NP	MT233929.1
	M	MT233930.1
	NS	MT233931.1
A/swine/Manitoba/D0440/2016(H3N2)	HA	CY246316.1
	NA	CY246318.1
	PB2	CY246323.1
	PB1	CY246322.1
	PA	CY246321.1
	NP	CY246319.1
	M	CY246317.1
	NS	CY246320.1
A/chicken/Jiangsu/0562/2018(H3N2)	HA	MT734985.1
A/chicken/Vietnam/LBOral41HV/2020(H3N2)	HA	PP751703.1
	NA	PP751706.1
	PB2	PP751708.1
	PB1	PP751709.1
	PA	PP751704.1
	NP	PP751705.1
	M	PP751707.1
	NS	PP751702.1
A/chicken/Viet Nam/LBFecal197LC/2021(H3N2)	HA	PV410191.1
	NA	PV410193.1
	PB2	PV410188.1
	PB1	PV410189.1
	PA	PV410190.1
	NP	PV410192.1
	M	PV410194.1
	NS	PV410195.1
A/chicken/Viet Nam/LBFecal227MC/2022(H3N2)	HA	PV410199.1
	NA	PV410201.1
	PB2	PV410196.1
	PB1	PV410197.1
	PA	PV410198.1
	NP	PV410200.1
	M	PV410202.1
	NS	PV410203.1
A/chicken/Viet Nam/LBOral137MC/2022(H3N2)	HA	PV410207.1
	NA	PV410209.1
	PB2	PV410204.1
	PB1	PV410205.1
	PA	PV410206.1
	NP	PV410208.1
	M	PV410210.1
	NS	PV410211.1
A/chicken/Jiangsu/W23910/2017(H3N2)	HA	PV124750.1
	NA	PV124752.1
	PB2	PV124747.1
	PB1	PV124748.1
	PA	PV124749.1
	NP	PV124751.1
	M	PV124753.1
	NS	PV124754.1
A/swine/China/1720/2017(H3N2)	HA	MW380989.1
	NA	MW380991.1
	PB2	MW380986.1
	PB1	MW380987.1
	PA	MW380988.1
	NP	MW380990.1
	M	MW380992.1
	NS	MW380993.1
A/canine/ChangChun/01/2023(H3N2)	HA	PQ374165.1
	NA	PQ374167.1
	PB2	PQ374162.1
	PB1	PQ374163.1
	PA	PQ374164.1
	NP	PQ374166.1
	M	PQ374168.1
	NS	PQ374169.1
A/goose/China/318G39/2018(H3N2)	HA	MN120943.1
	NA	MN120945.1
	PB2	MN120940.1
	PB1	MN120941.1
	PA	MN120942.1
	NP	MN120944.1
	M	MN120946.1
	NS	MN120947.1
A/chicken/China/252C6/2016(H3N2)	HA	MN120967.1
	NA	MN120969.1
	PB2	MN120964.1
	PB1	MN120965.1
	PA	MN120966.1
	NP	MN120968.1
	M	MN120970.1
	NS	MN120971.1
A/Anser fabalis/China/D322/2020(H3N1)	HA	OP341264.1
	NA	OP341266.1
	PB2	OP341261.1
	PB1	OP341262.1
	PA	OP341263.1
	NP	OP341265.1
	M	OP341267.1
	NS	OP341268.1
A/Anser fabalis/China/D398/2020(H3N1)	HA	OP341280.1
	NA	OP341282.1
	PB2	OP341277.1
	PB1	OP341278.1
	PA	OP341279.1
	NP	OP341281.1
	M	OP341283.1
	NS	OP341284.1
A/duck/Vietnam/HN4798/2018(H3N1)	HA	MW936070.1
	NA	MW936069.1
	PB2	MW936076.1
	PB1	MW936073.1
	PA	MW936071.1
	NP	MW936074.1
	M	MW936072.1
	NS	MW936075.1
A/chicken/China/YC01/2023(H3N3)	HA	PP977193.1
	NA	PP977197.1
	PB2	PP998321.1
	PB1	PP998322.1
	PA	PP998323.1
	NP	PP998324.1
	M	PP998326.1
	NS	PP998325.1
A/chicken/China/HN0120/2023(H3N3)	HA	PP838576.1
	NA	PP838577.1
	PB2	PP838583.1
	PB1	PP838582.1
	PA	PP838581.1
	NP	PP838579.1
	M	PP838578.1
	NS	PP838580.1
A/chicken/Henan Shangqiu/SQ2049/2023(H3N3)	HA	PP758466.1
	NA	PP758467.1
	PB2	PP758473.1
	PB1	PP758472.1
	PA	PP758471.1
	NP	PP758470.1
	M	PP758468.1
	NS	PP758469.1
A/chicken/China/GT2125/2023(H3N3)	HA	PP077078.1
	NA	PP077080.1
	PB2	PP077085.1
	PB1	PP077084.1
	PA	PP077083.1
	NP	PP077081.1
	M	PP077079.1
	NS	PP077082.1
A/duck/Mongolia/2021-MG09/2021(H3N6)	HA	OP704037.1
	NA	OP704039.1
	PB2	OP704034.1
	PB1	OP704035.1
	PA	OP704036.1
	NP	OP704038.1
	M	OP704040.1
	NS	OP704041.1
A/duck/Mongolia/2021-MG05/2021(H3N6)	HA	OP658923.1
	NA	OP658925.1
	PB2	OP658920.1
	PB1	OP658921.1
	PA	OP658922.1
	NP	OP658924.1
	M	OP658926.1
	NS	OP658927.1
A/duck/Mongolia/619/2019(H3N6)	HA	MT020206.1
	NA	MT020208.1
	PB2	MT020203.1
	PB1	MT020204.1
	PA	MT020205.1
	NP	MT020207.1
	M	MT020209.1
	NS	MT020210.1
A/chicken/Jiangsu/JS13/2022(H3N8)	HA	PQ625915.1
	NA	PQ625916.1
	PB2	PQ681287.1
	PB1	PQ681288.1
	PA	PQ681291.1
	NP	PQ681295.1
	M	PQ681293.1
	NS	PQ681294.1
A/chicken/Anhui/AH12/2022(H3N8)	HA	PQ625909.1
	NA	PQ625911.1
	PB2	PQ625902.1
	PB1	PQ676189.1
	PA	PQ680178.1
	NP	PQ680195.1
	M	PQ680193.1
	NS	PQ680196.1
A/duck/Doit lake/38/2022(H3N8)	HA	OR668538.1
	NA	OR668540.1
	PB2	OR668535.1
	PB1	OR668536.1
	PA	OR668537.1
	NP	OR668539.1
	M	OR668541.1
	NS	OR668542.1
A/duck/Doit lake/42/2022(H3N8)	HA	OR668546.1
	NA	OR668548.1
	PB2	OR668543.1
	PB1	OR668544.1
	PA	OR668545.1
	NP	OR668547.1
	M	OR668549.1
	NS	OR668550.1
A/chicken/Dongguan/734/2022(H3N8)	HA	OQ291813.1
	NA	OQ291815.1
	PB2	OQ291810.1
	PB1	OQ291811.1
	PA	OQ291812.1
	NP	OQ291814.1
	M	OQ291816.1
	NS	OQ291817.1
A/blue-winged teal/Ohio/24OS0881/2024(H3N2)	HA	PV978675.1
A/duck/Foshan/11/2019(H3N2)	HA	:OQ054026.1
A/Glaucous-Winged Gull/Southcentral Alaska/17MB02917/2017(H3N2)	HA	MN10155.1
A/Glaucous-Winged Gull/Southcentral Alaska/17MB03437/2017(H3N2)	HA	MN210090.1
A/Fukushima/OR808/2023(H3N2)	HA	LC817407.1
A/duck/Gaoyou/4D1-1/2021(H3N2)	HA	PV124806.1
A/duck/Jiangsu/JY020416/2019(H3N2)	HA	PV124766.1
A/duck/Fujian/06.29FZHX038-O/2021(H2N2)	HA	PQ526631.1
A/duck/Sukhbaatar/120/2024(H3N2)	HA	PV826348.1
A/duck/Sukhbaatar/14/2024(H3N2)	HA	PV826292.1
A/Environment/Guangxi/32383/2019(H3N2)	NA	EPI2211190
A/Environment/Guangxi/08779/2020(H3N2)	NA	EPI2211350
A/Environment/Guangdong/34240/2019(H3N2)	NA	EPI2211142
A/Environment/Guangxi/12090/2021(H3N2)	NA	EPI2211433
A/Environmen/Guangxi/04909/2022(H3N2)	NA	EPI2211483
A/Environment/Hunan/11041/2016(H3N2)	NA	EPI2210551
A/Environment/Guangdong/09263/2019(H3N2)	NA	EPI2211310
A/Environment/Hunan/00548/2021(H3N2)	NA	EPI2211414
A/Fukushima/OR808/2023(H3N2)	NA	LC817409.1
A/Saudi Arabia/Contig-04/2024(H3N2)	NA	PV848660.1
A/Saudi Arabia/Contig-30/2024(H3N2)	NA	PV848658.1
A/Glaucous-Winged Gull/Southcentral Alaska/17MB03437/2017(H3N2)	NA	MN210093.1
A/duck/Bangladesh/58745/2023(H5N1)	PB2	PP680497.1
A/goose/GuangDong/1189/2023(H5N1)	PB2	PQ135850.1
A/duck/Jiangxi/631/2024(H5N1)	PB2	PQ358302.1
A/chicken/Bangladesh/59578/2023(H5N1)	PB2	PQ009407.1
A/duck/Bangladesh/CE-111-09-DB-13-DU-O/2024(H5N1)	PB2	PV387823.1
A/crow/Fukuoka/TU48-37/2022(H5N1)	PB2	LC765290.1
A/crow/Miyagi/TU69-55/2023(H5N1)	PB2	LC765306.1
A/feline/South Korea/SNU1/2023(H5N1)	PB2	PQ135844.1
A/mallard duck/Bangladesh/59264/2023(H5N1)	PB2	PP882997.1
A/duck/Bangladesh/64188/2024(H5N1)	PB2	PV667674.1
A/chicken/kagawa/22B3T/2022 (H5N1)	PB2	EPI2751577
A/Shanghai/YP5267E1/2023(H3N2)	PB2	OR721850.1
A/Wuxi/IAV-H3N2-Wuxi/2022(H3N2)	PB2	PQ367260.1
A/duck/Guangdong/03.26 DGCP077-O/2015(H5N6)	PB2	EPI661604
A/duck/Vietnam/LBM751/2014(H5N6)	PB2	LC028189.1
A/environment/Guangdong/GZ670/2015(H5N6)	PB2	KU852961.1
A/chicken/China/CK46-1.seq/2016(H5N6)	PB2	MN173503.1
A/goose/Guangdong/GS114/2015(H5N6)	PB2	MN128648.1
A/Environment/Guangdong/34076/2019(H3N3)	PB1	EPI2211149
A/Environment/Guangdong/27940/2018(H3N2)	PB1	EPI2210749
A/Environment/Guangxi/24886/2018(H3N2)	PB1	EPI2210725
A/Environment/Guangxi/08779/2020(H3N2)	PB1	EPI221349
A/Environment/Guangxi/04926/2021(H3N2)	PB1	EPI2211466
A/Environment/Hunan/05581/2021(H3N2)	PB1	EPI2211424
A/Environment/Sichuan/0313/2021/(H3N2)	PB1	EPI2211450
A/guinea fowl/New York/23-015240-001/2023(H2N2)	PB1	PP276871.1
A/Muscovy duck/New York/23-005132-002/2023(H2N2)	PB1	PP276239.1
A/duck/China/293D11/2017(H1N2)	PB1	MH667662.1
A/duck/China/319D25/2018(H1N2)	PB1	MN121013.1
A/duck/China/115B30/2017(H1N2)	PB1	MN120981.1
A/duck/China/418D46/2020(H4N3)	PB1	MZ505152.1
A/duck/China/415D37/2020(H4N3)	PB1	MZ505242.1
A/migratory duck/Jiang Xi/6568/2004(H4N6)	PA	EF597427.2
A/duck/Mongolia/244/2010(H4N6)	PA	LC349318.1
A/duck/Chongqing/S2086/2012(H4N8)	PA	KU160850.1
A/duck/China/423D20/2020(H4N8)	PA	MZ452653.1
A/duck/China/291D16/2017(H1N6)	PA	MN122312.1
A/duck/China/319D25/2018(H1N2)	PA	MN121014.1
A/duck/China/115B30/2017(H1N2)	PA	MN120982.1
A/duck/China/416D18/2020(H4N2)	PA	MZ452696.1
A/Environment/Guangxi/44461/2019(H3N2)	NP	EPI2211288
A/Environment/Guangxi/06232/2013(H3N2)	NP	EPI2210369
A/Environment/Hubei/33702/2017(H3N2)	NP	EPI2210592
A/Environment/Guangxi/05711/2018(H6N6)	NP	EPI2449946
A/blue-winged teal/Ohio/24OS0881/2024(H3N2)	NP	PV978677.1
A/South Korea/9789/2019(H3N2)	NP	MT639768.1
A/South Korea/9796/2019(H3N2)	NP	MT639825.1
A/South Korea/MDCK/2020(H3N2)	NP	EPI2147051
A/wild duck/Shandong/W1627/2023(H7N2)	NP	EPI4663628
A /wild duck/Shandong/W1636/2023(H7N2)	NP	EPI4663620
A/mallard/South Korea/34X-2/2021(H7N7)	NP	EPI1930796
A/wild duck/Korea/H333/2020(H7N8)	NP	EPI1886160
A/Environment/Guangxi/04909/2022(H3N2)	M	EPI2211479
A/Environment/Guangxi/12090/2021(H3N2)	M	EPI2211429
A/Environment/Guangdong/27246/2019(H3N2)	M	EPI2211106
A/Environment/Fujian/10650/2022( H3N2)	M	EPI2211503
A/Teal/Hong Kong/W312/97(H6N1)	M	AF250482.1
A/quail/Hong Kong/FY119/2001(H6N1)	M	AB586774.1
A/chicken/Hong Kong/SF4/2001(H6N1)	M	AB586814.1
A/quail/Shantou/1821/2000(H6N1)	M	EU049990.1
A/pheasant/Hong Kong/NT261/2000(H6N1)	M	AJ410573.1
A/chukkar/Hong Kong/SF126/2003(H6N1)	M	AB586870.1
A/partridge/Shantou/3936/2004(H6N1)	M	EU050044.1
A/quail/Shantou/887/2005(H6N1)	M	EU050067.1
A/guinea fowl/Shantou/7211/2004(H6N1)	M	EU050059.1
A/chicken/China/HN0120/2023(H3N3)	M	PP838578.1
A/chicken/China/YC01/2023(H3N3)	M	PP998326.1
A/chicken/Viet Nam/LBOral150LS/2022(H9N2)	M	PV421975.1
A/pigeon/Jilin/HL55/2022(H9N2)	M	OR230168.1
A/duck/Guangdong/FS91/2022(H9N2)	M	OQ826097.1
A/Yixing/805/2022(H3N2)	M	PQ656466.1
A/duck/Jiangxi/01.22 NCJD-C7/2022(H9N2)	M	PV376259.1
A/Fukushima/OR808/2023(H3N2)	M	LC817410.1
A/blue-winged teal/Ohio/24OS0881/2024(H3N2)	M	PV978680.1
A/chicken/Guangdong/G155/2019/H3N2( H3N2)	M	EPI2088418
A/duck/Fujian/F0218/2022(H3N2)	M	EPI4224252
A/Anser fabalis/China/Anhui/L144/2014(H6N1)	M	KT717285.1
A/duck/Fujian/10.26 FZHX0004-C/2017(H3N2)	M	EPI1824083
A/duck/Jiangsu/M21539/2023 (H3N2)	M	EPI4224308
A/chicken/Viet Nam/LBOral137MC/2022(H3N2)	NS	PV410211.1
A/duck/Jiangsu/JY020416/2019(H3N2)	NS	PV124770.1
A/duck/Foshan/11/2019(H3N2)	NS	OQ054030.1
A/chicken/Vietnam/LBOral41HV/2020(H3N2)	NS	PP751702.1
A/blue-winged teal/Ohio/24OS0881/2024(H3N2)	NS	PV978681.1
A/Shanghai/YP5267E1/2023(H3N2)	NS	OR721847.1
A/Fukushima/OR808/2023(H3N2)	NS	LC817411.1
A/Yixing/805/2022(H3N2)	NS	: PQ656467.1
A/duck/Gaoyou/4D1-1/2021(H3N2)	NS	PV124810.1
A/duck/Sukhbaatar/120/2024(H3N2)	NS	PV826296.1
A/duck/Sukhbaatar/14/2024(H3N2)	NS	PV826352.1
A/Fukushima/OR808/2023(H3N2)	NS	LC817411.1
